# Supplementary material for: Extracellular Vesicles (EVs) Derived from Senescent Endothelial Cells Promote Platelet Activation
Source: Int J Mol Sci. 2026 Jan 15;27(2):869. doi: 10.3390/ijms27020869 (PMC12842113; doi:10.3390/ijms27020869)
Supplement: Supplementary file 1 [file ijms-27-00869-s001.zip]

Archive with 1 entries (1 files):
- ijms-3942780-supplementary.pdf
